# Supplementary material for: Infectivity-Enhanced, Conditionally Replicative Adenovirus for COX-2-Expressing Castration-Resistant Prostate Cancer
Source: Viruses. 2023 Mar 31;15(4):901. doi: 10.3390/v15040901 (PMC10144787; doi:10.3390/v15040901)
Supplement: Supplementary file 1 [file viruses-15-00901-s001.zip]

Archive with 1 entries (1 files):
- viruses-2228696-supplementary.pdf
